# Supplementary material for: Single-cell entropy for accurate estimation of differentiation potency from a cell's transcriptome
Source: Nat Commun. 2017 Jun 1;8:15599. doi: 10.1038/ncomms15599 (PMC5461595; doi:10.1038/ncomms15599)
Supplement: Supplementary Data — Table of enriched biological terms (from the Molecular Signatures Database http://software.broadinstitute.org/gsea/msigdb ) with columns labeling the biological term, the odds ratio (OR) of enrichment, the Benjamini-Hochberg adjusted P-value (adjP) and all the genes exhibiting increased local signaling entropy in pluripotent vs non-pluripotent cells and which also map to that biological term. The table represents a consensus result over 6 different top-ranked numbers of genes (500,600,700,800,900,1000). The P-value was derived from a one-tailed Fisher's exact test. We only list terms which achieved a significant adjusted P-value and with an OR>5. They have been ranked according to OR. [file ncomms15599-s2.xls]

## Sheet: summaryGSEA2
SuppDataSet1: Table of enriched biological terms (from the Molecular Signatures Database http://software.broadinstitute.org/gsea/msigdb ) with columns labeling the biological term, the odds ratio (OR) of enrichment, the Benjamini-Hochberg adjusted P-value (adjP) and all the genes exhibiting increased local signaling entropy in pluripotent vs non-pluripotent cells and which also map to that biolog…
ENRICHED BIOLOGICAL TERM	OR	AdjP	Genes
HETEROGENEOUS_NUCLEAR_RIBONUCLEOPROTEIN_COMPLEX	>300	8e-12	RALY HNRNPUL1 HNRNPF HNRNPA2B1 PTBP1 HNRNPA1 HNRNPR HNRNPA0 HNRNPU HNRNPDL HNRNPL HNRNPH2 HNRNPH1
MIPS_28S_RIBOSOMAL_SUBUNIT_MITOCHONDRIAL	244.66	1e-22	DAP3 MRPS10 MRPS11 MRPS14 MRPS15 MRPS16 MRPS17 MRPS18A MRPS18B MRPS2 MRPS21 MRPS22 MRPS23 MRPS24 MRPS25 MRPS26 MRPS27 MRPS28 MRPS30 MRPS34 MRPS35 MRPS5 MRPS6 MRPS7 MRPS9
RIBOSOMAL_SUBUNIT	144.91	4e-13	MRPS35 MRPL51 MRPS16 MRPS28 MRPL41 MRPS15 MRPS22 MRPS11 MRPS24 MRPS21 MRPL10 MRPL12 RPL13A MRPS18A MRPL55
MIPS_CDC5L_COMPLEX	136.39	5e-22	BCAS2 BZW1 CDC5L CWC15 DYNC1H1 GCN1 HSPA8 ILF2 PLRG1 PPM1D PPP1CA PRKDC PRPF19 SCAF8 RBMX SF3B1 SF3B2 SF3B4 SFI1 SRSF1 SRSF2 SNRPA SNRPA1 SRRM1
MIPS_55S_RIBOSOME_MITOCHONDRIAL	133.6	9e-51	DAP3 MRPL1 MRPL10 MRPL11 MRPL12 MRPL13 MRPL14 MRPL15 MRPL16 MRPL17 MRPL18 MRPL19 MRPL2 MRPL20 MRPL21 MRPL22 MRPL24 MRPL27 MRPL28 MRPL3 MRPL32 MRPL37 MRPL4 MRPL40 MRPL41 MRPL43 MRPL44 MRPL46 MRPL47 MRPL48 MRPL49 MRPL50 MRPL51 MRPL54 MRPL55 MRPL9 MRPS10 MRPS11 MRPS14 MRPS15 MRPS16 MRPS17 MRPS18A MRPS18B MRPS2 MRPS21 MRPS22 MRPS23 MRPS24 MRPS25 MRPS26 MRPS27 MRPS28 MRPS30 MRPS34 MRPS35 MRPS5 MRPS6 M…
MIPS_39S_RIBOSOMAL_SUBUNIT_MITOCHONDRIAL	100.94	9e-29	MRPL1 MRPL10 MRPL11 MRPL12 MRPL13 MRPL14 MRPL15 MRPL16 MRPL17 MRPL18 MRPL19 MRPL2 MRPL20 MRPL21 MRPL22 MRPL24 MRPL27 MRPL28 MRPL3 MRPL32 MRPL37 MRPL4 MRPL40 MRPL41 MRPL43 MRPL44 MRPL46 MRPL47 MRPL48 MRPL49 MRPL50 MRPL51 MRPL54 MRPL55 MRPL9
ORGANELLAR_RIBOSOME	77.47	3e-13	MRPL40 MRPS35 MRPS16 MRPL51 MRPL41 MRPS28 MRPS15 MRPS22 MRPS11 MRPS24 MRPS10 MRPS21 MRPL10 MRPL12 MRPS18A MRPL55
MITOCHONDRIAL_RIBOSOME	77.47	3e-13	MRPL40 MRPS35 MRPS16 MRPL51 MRPL41 MRPS15 MRPS28 MRPS22 MRPS24 MRPS11 MRPS10 MRPS21 MRPL10 MRPL12 MRPS18A MRPL55
MIPS_SNF2H_COHESIN_NURD_COMPLEX	67.4	2e-11	BAZ1A CHD3 HDAC1 HDAC2 MBD3 MTA2 RAD21 RBBP4 RBBP7 SMARCA5 SMC1A SMC3 STAG1 STAG2
MIPS_LARC_COMPLEX	51.57	2e-12	ACTB ACTL6A ARID1A CHD4 DPF2 GATAD2B HDAC1 HDAC2 HNRNPC MBD3 MTA2 RBBP4 SMARCB1 SMARCC1 SMARCC2 SMARCE1
MIPS_17S_U2_SNRNP	44.68	2e-15	CHERP DDX46 DHX15 PHF5A PUF60 RBM17 SF3A1 SF3A2 SF3A3 SF3B1 SF3B6 SF3B2 SF3B3 SF3B4 SRSF1 SNRPA1 SNRPB SNRPB2 TRAP1 U2AF1 U2AF2
MIPS_ALL_1_SUPERCOMPLEX	34.75	1e-15	KDM1A CHD3 CPSF2 EFTUD2 HDAC1 HDAC2 MBD3 MTA2 RAN RBBP4 RBBP5 RBBP7 SIN3A SMARCA2 SMARCA5 SMARCB1 SMARCC1 SMARCC2 SYMPK TAF1 TAF12 TAF9 WDR5
MIPS_NOP56P_ASSOCIATED_PRE_RRNA_COMPLEX	28.62	2e-35	BRIX1 DDX21 DHX9 EBNA1BP2 EEF1A1 EEF2 FBL GNL3 HNRNPA1 HNRNPM HNRNPU IGF2BP1 ILF2 ILF3 LYAR MYBBP1A NCL NOP56 NOLC1 PWP1 RPL10 RPL12 RPL13 RPL13A RPL14 RPL17 RPL18 RPL18A RPL21 RPL22 RPL27A RPL28 RPL29 RPL3 RPL35 RPL35A RPL36 RPL4 RPL5 RPL6 RPL7 RPL9 RPLP0 RPS2 RPS9 RSL1D1 SCYL2 SLC25A5 TCOF1 TOP1 TUBB1 TUFM U2AF1 U2AF2 YBX1
MIPS_C_COMPLEX_SPLICEOSOME	28.52	6e-32	AQR CDC5L CWC15 DDX23 DDX41 DHX8 EFTUD2 EIF4A3 HNRNPA1 HNRNPA2B1 HNRNPA3 HNRNPC HNRNPF HNRNPH1 HNRNPM HNRNPR HNRNPU PABPC1 PLRG1 PNN PRPF19 PRPF4B PRPF6 PRPF8 RALY RBMX SART1 SF3A1 SF3A2 SF3A3 SF3B1 SF3B2 SF3B3 SRSF1 SKIV2L2 SNRNP200 SNRNP40 SNRPA1 SNRPB2 SNW1 SRRM1 SYNCRIP U2AF1
MODULE_183	25.32	5e-25	SNRPB2 SRSF2 DDX1 HNRNPA0 CSTF3 DDX17 SRSF7 SF3A1 SNRPA1 SF3A3 RBM4 SRSF11 PCBP2 SRSF6 KHDRBS1 HNRNPA1 PABPC1 PCBP1 HNRNPH1 HNRNPR HNRNPA2B1 HNRNPC HNRNPF U2AF1 HNRNPDL HNRNPU ZNF638 SRSF1 PRPF4B DDX23 PRPF8 THOC1 CHERP DHX8 SART3
GNF2_MSH6	24.35	4e-11	MLH1 PRKDC CCT2 CCT3 CSE1L MRPS27 MSH6 TCP1 MSH2 GMPS RFC3 CCT4 RFC4 HNRNPA2B1 LRPPRC
REACTOME_ACTIVATION_OF_ATR_IN_RESPONSE_TO_REPLICATION_STRESS	21.88	9e-16	CDK2 DBF4 CHEK1 ORC6 ORC3 HUS1 MCM2 MCM3 MCM5 ORC1 ORC2 ORC4 ORC5 ATR RAD1 RAD9A RFC2 RFC3 RFC4 RFC5 RPA1 RPA2 CDC7 ATRIP CDC6 CDC25A
GNF2_MLH1	21.14	5e-15	MLH1 CCT2 MSH6 TCP1 NUP153 RBBP4 MSH2 SRSF1 RBMX NCL SMC3 HNRNPA3 FANCI CCT5 RFC4 NDC80 ILF2 EIF2S1 SUPT16H NUP107 HNRNPA2B1 LRPPRC
ABRAMSON_INTERACT_WITH_AIRE	19.14	2e-17	SMC3 SUPT16H RUVBL2 MCM2 PARP1 KPNB1 CAND1 MSH6 EFTUD2 SRSF1 GCN1 IPO7 SRSF2 RAD21 POLR2A NOP56 TRIM28 PRKDC C1QBP PCNA DDX17 MSH2 MYBBP1A SMC1A PABPC1 RANBP2 NUP93 MCM5 SNRPB
GCM_RAD21	19.14	3e-13	BCLAF1 COPS5 HNRNPM NONO SRSF4 RAD21 PCBP1 HTATSF1 HNRNPU TPR KHDRBS1 TCP1 WAPL NCL SRSF2 EIF4G2 HNRNPA1 ILF2 PSMD11 LRPPRC
RIBOSOME	18.82	1e-11	MRPL40 MRPS35 MRPS16 MRPS15 MRPL41 SRP68 MRPS11 MRPS10 MRPL10 MRPL12 RPL9 MRPL55 MRPL51 MRPS28 MRPS22 FMR1 MRPS24 MRPS21 RPL13A MRPS18A
REACTOME_MRNA_SPLICING	18.71	7e-37	ALYREF HNRNPR SRRM1 SF3B4 SF3A1 PRPF8 SF3A3 HNRNPA0 CLP1 SF3B2 NUDT21 HNRNPUL1 U2AF2 CSTF3 DHX9 HNRNPA3 SNRNP200 SF3B3 SF3B1 PRPF6 RBMX CPSF1 HNRNPA1 HNRNPA2B1 HNRNPC HNRNPD HNRNPF HNRNPH1 HNRNPH2 HNRNPL HNRNPU HNRNPM YBX1 PCBP1 PCBP2 PCF11 SF3B6 CPSF3 CPSF2 POLR2A POLR2E PTBP1 SRSF1 SRSF2 SRSF4 SRSF5 SRSF6 SRSF7 SNRNP70 SNRPA SNRPA1 SNRPB SNRPB2 U2AF1 CPSF7 PABPN1 SF3A2 SMC1A PHF5A SRSF11 EFTUD2…
REACTOME_G2_M_CHECKPOINTS	18.46	1e-16	CDK2 DBF4 CHEK1 ORC6 ORC3 HUS1 MCM2 MCM3 MCM5 ATM ORC1 ORC2 ORC4 ORC5 ATR RAD1 RAD9A RFC2 RFC3 RFC4 RFC5 RPA1 RPA2 CDC7 ATRIP CCNB1 CDK1 CDC6
MIPS_MLL1_WDR5_COMPLEX	17.86	6e-11	C17orf49 INO80C CHD8 KANSL1 LAS1L MCRS1 PELP1 PHF20 PRPF31 RBBP5 RNF2 RUVBL1 SENP3 TAF1 TAF4 TAF7 TAF9 TEX10 WDR5
MITOCHONDRIAL_MATRIX	17.85	3e-13	MRPL40 MRPS35 MRPS16 GRPEL1 MRPS15 MRPL41 MRPS11 MRPS10 MRPL10 MRPL12 MRPL55 SUPV3L1 DNAJA3 ETFA MRPL51 MRPS28 MRPS22 MRPS24 ATP5F1 MRPS21 DBT MRPS18A
MITOCHONDRIAL_LUMEN	17.85	3e-13	MRPL40 MRPS35 MRPS16 GRPEL1 MRPS15 MRPL41 MRPS11 MRPS10 MRPL10 MRPL12 MRPL55 SUPV3L1 DNAJA3 ETFA MRPL51 MRPS28 MRPS22 MRPS24 ATP5F1 MRPS21 DBT MRPS18A
REACTOME_MRNA_3_END_PROCESSING	17.17	2e-11	SRRM1 CLP1 NUDT21 U2AF2 CSTF3 CPSF1 PCF11 CPSF3 CPSF2 SRSF1 SRSF2 SRSF4 SRSF6 SRSF7 U2AF1 CPSF7 PABPN1 SRSF11
SPLICEOSOME	17.03	4e-15	U2AF2 SNRNP200 HNRNPM DDX23 U2AF1 API5 SNRPA1 EFTUD2 HNRNPA2B1 SNRPA SNRPB2 SF3B3 SF3B2 SNRNP40 PRPF8 HNRNPC DHX8 BCAS2 SNRNP70 SNW1 SF3A2 SF3A1 HNRNPA1 SF3A3
GNF2_ELAC2	16.41	2e-14	HNRNPF SNRNP200 HNRNPR SART3 HNRNPM SF3B2 RPA1 DDX47 TARDBP DHX15 DDX21 KPNB1 PRPF40A PABPN1 PRPF31 SRP54 EXOSC8 LAS1L SRSF1 RBMX HNRNPA3 PDS5A PSMC6 HDAC1 SMARCA5 SMC1A
PID_ATR_PATHWAY	16.41	2e-14	HUS1 PPP2R1A RPA2 CLSPN CDC6 ATRIP FANCD2 RFC5 MCM2 MDM2 RAD9A CDC25A RPA1 TIMELESS PLK1 RFC3 TOPBP1 NBN CDK2 ATR RAD1 RFC4 CHEK1 PPP2CA TIPIN RFC2
GNF2_DENR	15.74	9e-15	XPO1 HNRNPR SYNCRIP SRP19 INTS8 COPB1 TARDBP HNRNPU BRD8 KHDRBS1 PABPN1 EXOSC8 MRPL9 TOPBP1 HNRNPA3 PDS5A HNRNPA1 SRP72 MRPS10 DIMT1 DDX47 BCAS2 MPHOSPH10 RBMX PSMC6 DDX50 RBM15
REACTOME_PROCESSING_OF_CAPPED_INTRON_CONTAINING_PRE_MRNA	15.35	3e-36	HNRNPR SRRM1 SF3A1 PRPF8 SF3A3 HNRNPA0 CLP1 SF3B2 NUDT21 U2AF2 CSTF3 DHX9 HNRNPA3 SNRNP200 SF3B3 SF3B1 PRPF6 RBMX CPSF1 HNRNPA1 HNRNPA2B1 HNRNPC HNRNPF HNRNPH1 HNRNPU HNRNPM PCBP1 PCBP2 PCF11 SF3B6 CPSF3 CPSF2 POLR2E NUP107 PTBP1 RANBP2 SRSF1 SRSF2 SRSF4 SRSF6 SRSF7 SNRNP70 SNRPA SNRPA1 SNRPB2 TPR U2AF1 NUP37 CPSF7 PABPN1 SF3A2 SEH1L SMC1A RAE1 SRSF11 EFTUD2 SNRNP40 DDX23 NUP155 NUP93 NUP153
KEGG_SPLICEOSOME	14.99	2e-31	EFTUD2 SF3A1 SF3B2 PRPF19 HNRNPA3 USP39 DDX42 SF3B1 SF3B3 ACIN1 U2AF2 RBM17 THOC1 PLRG1 HSPA8 CHERP RBMX EIF4A3 SF3A3 DDX46 SF3A2 BCAS2 PRPF8 DDX39B CWC15 DDX23 CDC5L SNRNP40 SNW1 HNRNPU SNRNP200 PRPF6 U2AF1 HNRNPC DHX8 SART1 HNRNPA1 PRPF3 AQR SRSF6 SNRPA SRSF7 SNRPA1 HNRNPM SNRPB2 PUF60 SNRNP70 PCBP1 SF3B6 SRSF4 THOC2 SRSF2 SRSF1
MORF_SMC1L1	14.06	1e-15	HNRNPAB CHERP COPS5 SNRNP200 XRCC6 HNRNPR SYNCRIP CCT2 HNRNPM NONO TARDBP HNRNPU KHDRBS1 G3BP2 SRSF1 NCL HNRNPA3 DDX39A BUB3 MSH6 MSH2 TRIM28 RBMX HDAC1 HNRNPA2B1 SMC1A PARP1
MIPS_SPLICEOSOME	14.05	9e-34	ACIN1 AQR DDX39B BCAS2 CDC5L CDK12 CWC15 DDX17 DDX23 DDX3X DDX41 DDX46 DHX8 DHX9 EFTUD2 EIF4A3 HTATSF1 MOV10 NUDT21 PABPC1 PLRG1 PRPF19 PRPF3 PRPF4B PRPF6 PRPF8 PUF60 RBM15 RBM17 RBM39 SART1 SF3A1 SF3A2 SF3A3 SF3B1 SF3B6 SF3B2 SF3B3 SRSF1 SRSF11 SRSF2 SRSF4 SRSF7 SKIV2L2 SNRNP200 SNRNP40 SNRNP70 SNRPA SNRPA1 SNRPB2 SNW1 SPEN SRRM1 SRSF6 THOC1 THOC2 U2AF1 U2AF2 USP39
MORF_MSH2	13.76	2e-18	HNRNPAB XPO1 COPS5 SNRNP200 SART3 RAD21 HNRNPU SUCLA2 EIF2B4 KHDRBS1 CLNS1A SSBP1 MCM2 SRSF1 DDX39A RFC4 MRPS18B RUVBL2 LRPPRC HAT1 TRRAP RPA1 G3BP1 NAE1 ACTL6A NUDC BUB3 MSH6 SSRP1 MSH2 CCT5 HDAC2 ILF2 PCNA HNRNPA2B1 SMC1A
GNF2_RAN	12.72	3e-21	CCT2 CCT3 PRMT5 GNL3 MRPL3 SSBP1 RAN EMG1 OLA1 CCT6A MCM3 GMPS NCAPD2 TARS RFC3 RFC4 C1QBP EIF2S1 EIF2S2 SNRPA HSPA9 MELK LRPPRC PRKDC MRPL15 CSE1L NAE1 BUB3 ETFA SSRP1 MSH6 TCP1 HNRNPC IMMT EPRS SLIRP CDC20 CCT7 CCT5 MRPL22 CCT4 CCT8 HNRNPA2B1
GNF2_PA2G4	12.28	1e-19	MLH1 CCT2 CCT3 NUP37 NDUFS1 CLNS1A MRPL3 SSBP1 RAN OLA1 CCT6A MCM3 NCL GMPS MCM5 TARS NDC80 EIF2S1 SNRPB SNRPA BUB1B NUP107 MELK LRPPRC HAT1 SF3B3 CSE1L MRPL15 MRPL16 NAE1 BUB3 ETFA SSRP1 TCP1 CCT5 MRPL22 CCT4 PSMD11 PCNA HNRNPA2B1
MORF_CDK2	12.15	4e-17	HNRNPAB XPO6 COPS6 HNRNPD SNRNP200 TCOF1 NONO HNRNPU PSMD2 U2AF1 SRRM1 EIF3I PABPN1 KHDRBS1 DDB1 MCM2 CDK2 SNRPA RUVBL2 SEPT7 LRPPRC PRKDC POLR2A RPA2 PRPF8 NAE1 BUB3 SSRP1 AFG3L2 ETF1 PWP1 CCT4 HDAC2 ILF2 HNRNPA2B1
REACTOME_MRNA_PROCESSING	12.13	1e-32	HNRNPR SRRM1 SF3A1 PRPF8 SF3A3 HNRNPA0 CLP1 SF3B2 NUDT21 U2AF2 CSTF3 DHX9 HNRNPA3 SNRNP200 SF3B3 SF3B1 PRPF6 RBMX CPSF1 HNRNPA1 HNRNPA2B1 HNRNPC HNRNPF HNRNPH1 HNRNPU HNRNPM PCBP1 PCBP2 PCF11 SF3B6 CPSF3 CPSF2 POLR2E NUP107 PTBP1 RANBP2 SRSF1 SRSF2 SRSF4 SRSF6 SRSF7 SNRNP70 SNRPA SNRPA1 SNRPB2 TPR U2AF1 NUP37 CPSF7 PABPN1 SF3A2 SEH1L SMC1A RAE1 SRSF11 EFTUD2 SNRNP40 DDX23 NUP155 NUP93 NUP153
RNA_SPLICING	11.77	4e-19	PRPF4B HNRNPF CWC15 SNRNP200 SYNCRIP ZNF638 NONO SRSF6 SRSF7 SRSF4 DDX23 U2AF1 SRRM1 SNRPA1 EFTUD2 PTBP1 PRPF3 SRSF1 SRSF2 DDX39A SNRPB2 SF3B3 SF3B2 SNRNP40 PRPF8 USP39 HNRNPC GEMIN6 SRSF11 BCAS2 DHX8 SNRNP70 SNW1 SF3A2 SF3A1 SF3A3
RIBONUCLEOPROTEIN_COMPLEX	11.58	2e-32	RALY MRPL40 MRPS35 MRPL41 HNRNPF U2AF2 SRP68 SNRNP200 SRP19 HNRNPM DDX23 U2AF1 API5 SNRPA1 KRR1 MRPL51 HNRNPUL1 EMG1 EFTUD2 FMR1 HNRNPA2B1 PTBP1 HNRNPR HNRNPU MRPS18A EIF2S1 SNRPB SNRPA GEMIN2 MRPS16 MRPS15 MRPS11 SNRPB2 MRPS10 HNRNPL SNRNP40 RPL9 MRPL55 HNRNPC HNRNPH2 HNRNPH1 DHX8 MRPS28 MRPS22 MRPS24 SNW1 MRPS21 HNRNPA1 HNRNPA0 DDX6 PRPF31 HNRNPDL SF3B4 SF3B3 SF3B2 MRPL10 MRPL12 PRPF8 DHX15 GEM…
GNF2_FBL	11.56	3e-29	RPL17 XPO1 RPL14 HNRNPF RPL13 SNRNP200 HNRNPD HNRNPR SYNCRIP NONO SRSF7 TARDBP EIF3E SRRM1 RPL12 RBM10 EIF3H PABPN1 RPL35A EIF2S3 SRSF1 SRSF2 HNRNPA1 RPS19 DDX39A RPL7 RPL6 RPL9 RPL3 RPL5 RPL4 RFX5 RBMX EIF4B HDAC1 DDX50 DAP3 RPS2 RPS3 KPNB1 KHDRBS1 EXOSC8 MRPL9 EIF3L NCL PMPCB RPL35 RPL36 DIMT1 MRPL16 DHX15 NAE1 HNRNPC FBL RPL28 POLR3E PWP1 RPL29 RPL13A RPL22 HNRNPA2B1 RBM15
HELICASE_ACTIVITY	11.31	2e-11	SNRNP200 XRCC6 SETX DDX17 DDX23 DDX21 EIF4A3 SMARCA5 RUVBL2 RUVBL1 SMARCA2 DDX39A DDX3X SUPV3L1 CHD4 CHD3 DHX8 DHX9 UPF1 DDX1 DDX6 ATRX
GNF2_DAP3	11.27	4e-21	RPL17 RPL14 SNRNP200 HNRNPR SRP19 INTS8 SRSF7 TARDBP HNRNPU EIF3E SRRM1 DDX21 RPL12 RPL35A PTBP1 SRSF1 SRSF2 HNRNPA1 SRP72 DDX39A DDX46 RPL7 RPL6 RPL3 RPL5 RPL4 RBMX HDAC1 DDX50 DAP3 RPS2 RPS3 ATP5L KHDRBS1 EIF3L RPL27A DHX15 HNRNPC ATP5F1 FBL PSMD13 RPL22 RPL13A RBM15
GNF2_XRCC5	11.13	2e-16	UQCRC2 HNRNPF SYNCRIP CCT3 NONO TARDBP HNRNPU KPNB1 MRPL3 SSBP1 RAN SRSF1 NCL HNRNPA3 TARS EIF2S1 EIF4A1 DDX39A SNRPB2 SF3B2 RPA1 DHX15 NAE1 BUB3 PRPF40A SSRP1 SRP54 TCP1 HNRNPC ATP5F1 RBMX ILF2 PSMD11 PSMC2 HNRNPA2B1
GNF2_KPNB1	11.13	2e-16	UQCRC2 HNRNPF SNRNP200 SYNCRIP HNRNPR HNRNPM SRSF7 TARDBP HNRNPU TPR KPNB1 PABPN1 KHDRBS1 PRPF31 EXOSC8 SSBP1 TOPBP1 LAS1L SRSF1 NCL HNRNPA3 PDS5A SMARCA5 SF3B2 DDX47 DHX15 NAE1 BUB3 PRPF40A SRP54 NUP153 RBMX FBL SMC3 HDAC1
MENSSEN_MYC_TARGETS	10.77	2e-11	PHB NCL MRPL3 HSP90AA1 YWHAE CCNB1 RPS19 TRAP1 MSH2 HSP90AB1 HNRNPDL PFKM HSPA9 NSF HSPA8 DDX21 HERC5 RUVBL2 CCT3 EPRS NOP56 EFTUD2 C1QBP EIF3B
GNF2_NPM1	10.59	9e-15	RPL17 XPO1 RPL14 HNRNPR RPS3 TARDBP EIF3E GNL3 CLNS1A GTPBP4 SSBP1 SRSF1 NCL EIF3L HNRNPA1 LRPPRC DDX39A DIMT1 RPL7 RPL6 DHX15 RPL5 NAE1 RPL4 GTF3C3 HNRNPC RBMX POLR3E FBL NOLC1 CCT8 HNRNPA2B1
REACTOME_TRANSPORT_OF_MATURE_TRANSCRIPT_TO_CYTOPLASM	10.43	1e-10	SRRM1 U2AF2 CPSF1 CPSF3 CPSF2 NUP107 RANBP2 SRSF1 SRSF2 SRSF4 SRSF6 SRSF7 TPR U2AF1 NUP37 SEH1L RAE1 SRSF11 NUP155 NUP93 NUP153
MODULE_32	10.04	5e-35	FEN1 SNRPB2 SRSF2 NOLC1 GSPT1 SRP19 HNRNPA0 SRP54 EIF3I EWSR1 SRSF7 DDX39B EIF2S3 SF3A1 SNRPA1 SF3A3 DHX30 RPS19 RPS3 RBM4 SRSF11 PCBP2 EIF3G SRSF6 RPLP0 EIF4A1 RPL17 KHDRBS1 RPL6 HNRNPA1 PABPC1 EIF4A3 BZW1 RPL29 RPL35 EEF1A1 NCL RPL18 EIF3E RPL27A RPL12 PCBP1 HNRNPH1 RPL21 ARF4 RPL18A RBMX RPL7 XRCC6 HNRNPR HNRNPA2B1 EIF4A2 EIF3H RPL3 HNRNPC ILF2 ACTL6A HNRNPF SNRPA SMARCC1 U2AF1 YBX3 HDLBP TUBB…
GCM_NPM1	9.69	2e-15	RPL18 RPL17 HNRNPM PNN NONO HNRNPU SNRPA1 HNRNPA1 RPS19 TIAL1 RPL7 RPL6 RPL3 TAF9 RPL4 HNRNPH1 RPS9 RPS5 HSP90AB1 RPS3 KHDRBS1 NCL RPL35 RPL27A TCP1 TRIM28 RPL28 RPL29 PWP1 ILF2 RPL13A RPL21
GCM_APEX1	9.68	4e-18	RPL18 RPL17 CAPZA1 HNRNPM PNN NONO SRSF4 RAD21 HNRNPU SNRPA1 SRSF2 HNRNPA1 RPS19 TIAL1 ATP5C1 SNRPA DDX39A RPL7 RPL6 TAF9 DHX9 RPS5 CCT7 CCT4 HDAC1 COPS5 PCBP1 PCBP2 KHDRBS1 NCL EIF4A1 BCLAF1 TCP1 TRIM28 PWP1 RPL29 ILF2 RPL21
MODULE_57	9.56	9e-13	CDKN1A PLK1 CCNB1 CDK1 MCM2 CDC20 PCNA MCM3 BUB1B CDK2 MCM5 E2F3 CDKN2A PRKDC ORC1 SMC1A ORC3 MAD1L1 CDC7 CDC6 BUB1 CHEK1 HDAC2 CDC25A DBF4 MDM2 HDAC1 ORC2 BUB3
GCM_DDX5	9.53	3e-12	HNRNPD HNRNPM PNN NONO SRSF4 SRSF5 RAD21 COPB1 PCBP1 HNRNPU KHDRBS1 NCL SRSF2 EIF4G2 HNRNPA1 DDX39A BCLAF1 HTATSF1 TAF9 HNRNPH1 DHX9 TCP1 NUP153 ATP5F1 SMARCC1 HNRNPA2B1
MORF_CUL1	9.49	2e-12	HNRNPAB XPO6 PUF60 SNRNP200 CAPZA1 SART3 HNRNPM NONO BZW1 RAD21 TARDBP HNRNPU CUL1 BRD8 KHDRBS1 DDB1 TIAL1 EIF2S2 ARCN1 LRPPRC HSPA8 DRG1 PWP1 HDAC2 ILF2 HNRNPA2B1
GNF2_DEK	9.29	1e-11	HNRNPAB XPO1 COPS3 HNRNPR HNRNPM RAD21 TARDBP HNRNPU STAG2 EXOSC8 PTBP1 TOPBP1 SRSF1 NCL MCM5 SRSF2 HNRNPA3 PDS5A SRP72 HAT1 RPA1 VRK1 DHX15 NUP153 SNW1 RBMX SMC4
MORF_NPM1	9.26	2e-20	RPL18 RPL17 RPL13 XRCC6 CCT2 NONO RPLP0 U2AF1 EIF3E RPL12 EIF3H SRSF2 HNRNPA1 RPS19 TUBB RPL7 RPL6 RPL3 PABPC1 RPL4 EEF1A1 RPS9 RPS5 CCT7 RPL18A HSP90AB1 RPS3 PCBP2 HSP90AA1 NCL EIF4G2 EIF4A2 EIF4A1 RPL35 RPL27A ACTB HNRNPC DRG1 RPL28 RPL29 RPL22 RPL13A RPL21 PHB2
MRNA_PROCESSING_GO_0006397	9.24	2e-12	CWC15 NONO SRSF6 SRSF7 SRSF4 KHDRBS1 EFTUD2 PTBP1 SRSF1 HNRNPR SRSF2 DDX39A CPSF3 CPSF1 SF3B3 USP39 NUDT21 PABPC1 GEMIN6 SRSF11 CSTF3 SNW1 SF3A2 SF3A1 HNRNPA0 SF3A3
MORF_UNG	9.2	5e-15	HNRNPAB COPS5 CCT2 CCT3 HNRNPU EIF3B NDUFS3 SNRPA1 MRPL3 SSBP1 SRSF1 HNRNPA3 RFC4 MRPS18B C1QBP KPNA2 HSPA9 TUFM HAT1 G3BP1 RPA1 MRPL19 NUDC FEN1 MSH2 TRIM28 DDX1 CDC23 VDAC1 CCT5 HDAC2 GSPT1 PCNA HNRNPA2B1 RBM14
MORF_UBE2N	9.13	4e-16	HNRNPAB CHERP HNRNPD SNRNP200 EDC4 HNRNPR CCT2 UQCRFS1 HNRNPM NONO TARDBP SLC25A3 U2AF1 SRRM1 DDX21 NDUFS3 KHDRBS1 SNRPA1 MRPL9 SRSF1 HNRNPA3 UBE2N HSPA9 DDX39A TUFM SF3B2 DDX19A DDX19B DHX15 BUB3 CHD4 TRIM28 ILF3 SF3A1 SMC3 HDAC1 NDUFV1
GNF2_EIF3S6	9.12	7e-17	RPL18 RPL17 RPL14 RPL13 INTS8 SRSF7 SRRM1 EIF3E RPL12 EIF3H RPL35A HNRNPA1 RPS19 DDX47 RPL7 RPL6 RPL3 PABPC3 RPL5 PABPC1 RPL4 RPS9 RPL18A DDX50 DAP3 RPS2 RPS3 ATP5L EIF3L PMPCB RPL35 RPL27A RPL36 FBL RPL28 RPL29 RPL13A RPL22 RPL21
REN_BOUND_BY_E2F	9.11	7e-13	RFC4 MCM3 PCNA BUB3 CDC6 SMC2 CDK1 FEN1 TTK MSH2 NDC80 RBL1 CDK2 HLTF RFC2 SMC4 MCM5 HIST2H2BE CHEK1 RFC3 PRKDC BRD2 DBF4 E2F3 H2AFX POLD1 UMPS MLH1 ORC1 CDC25A
GCM_ACTG1	9.07	4e-15	RPL17 HNRNPM NONO HNRNPU U2AF1 SNRPA1 TIAL1 ATP5C1 SNRPA DDX39A RPL7 RPL6 RPL3 RPL4 DHX9 HSP90AB1 COPS5 RPS3 PCBP1 BRD8 KHDRBS1 HSP90AA1 NCL EIF4G2 EIF4A1 BCLAF1 TCP1 TRIM28 RPL29 ILF2 RPL21 HNRNPA2B1
MORF_PCNA	9.05	2e-16	HNRNPAB XPO1 CHERP COPS5 SNRNP200 XRCC6 SYNCRIP CCT2 AURKB HNRNPM NONO RAD21 SLC25A3 U2AF1 NDUFS3 KHDRBS1 SNRPA1 SSBP1 RAN MCM2 SRSF1 NCL HNRNPA3 C1QBP HSPA9 TUFM HAT1 G3BP1 BUB3 FEN1 MSH6 MSH2 TRIM28 RBMX FBL PCNA HNRNPA2B1 PARP1 SMC1A
GNF2_APEX1	9.05	2e-16	HNRNPAB XPO1 SYNCRIP HNRNPR NONO SRSF7 TARDBP HNRNPU U2AF1 ATP5L PABPN1 KHDRBS1 EXOSC8 PTBP1 MRPL9 TOPBP1 SRSF1 EIF3L NCL NOP56 MCM5 SRSF2 HNRNPA3 PDS5A HNRNPA1 SRP72 DIMT1 SF3B3 CHD1L MRPL16 DHX15 RPL4 HNRNPC RBMX FBL ILF2 NOLC1 SUPT16H ATP5A1
MORF_ANP32B	8.89	4e-32	RPL18 RPL14 PUF60 HNRNPD XRCC6 CCT2 AURKB SART1 NONO U2AF1 CLNS1A PTBP1 SRSF2 PPP1CA ATP5C1 HADHA PABPC1 CCT7 PCNA COPS5 COPS6 YBX1 SLC25A3 RBBP4 MRPL9 EIF4A1 TUFM SF3B2 BUB3 TRIM28 ILF3 SF3A2 SF3A1 RPL21 ATP5A1 RALY HNRNPAB SNRNP200 RAD21 TARDBP EIF3E EIF3H DDOST EIF3G SNRPA1 HNRNPUL1 EEF2 RSL1D1 HNRNPA3 HNRNPA1 SNRPB SNRPA DDX39A PSMB4 RPL7 RPL6 RPL5 AP2M1 RBMX HDAC1 NDUFV1 PSMC1 HSP90AB1 UQCRF…
MORF_SART1	8.89	7e-11	RALY RPL18 PUF60 UQCRFS1 SART1 PCBP2 U2AF1 SLC25A3 HSP90AA1 HNRNPUL1 COX4I1 MRPL9 EEF2 NCL EIF4G2 HNRNPA1 HUWE1 TIAL1 EIF4A1 DDX39A RPL6 HNRNPC DRG1 CCT7 RPL21
GNF2_HDAC1	8.77	2e-15	HNRNPF SNRNP200 HNRNPR SART3 HNRNPM NONO SRSF7 SRSF4 TARDBP HNRNPU SRRM1 PABPN1 YY1 EIF2S3 SRSF1 SRSF2 HNRNPA3 TIAL1 SMARCA5 DDX39A DDX46 RBMX HDAC1 RPS3 KPNB1 KHDRBS1 HNRNPDL RBM39 SF3B2 SF3B1 HNRNPC SF3A1 RPL22 RBM15
MORF_FBL	8.52	2e-23	RALY HNRNPAB RPL14 PUF60 XRCC6 CCT2 AURKB CCT3 NONO TARDBP U2AF1 EIF3E EIF3B DDOST EIF3I EIF3G CLNS1A SNRPA1 HNRNPUL1 HNRNPA3 RSL1D1 HNRNPA1 SNRPB SNRPA RPL6 RBMX CCT7 NDUFV1 PCNA HSP90AB1 UQCRFS1 YBX1 SLC25A3 NDUFS3 KHDRBS1 PPP2R1A HSP90AA1 RBBP4 SSBP1 MRPL9 MCM2 NCL C1QBP EIF4A1 RUVBL2 TUFM BUB3 HNRNPC TRIM28 ILF3 DRG1 SF3A2 FBL ILF2 PHB2 ATP5A1 HNRNPA2B1
GNF2_RBBP6	8.46	6e-12	PNN SRSF7 INTS8 TARDBP EIF3E PABPN1 RPL35A EXOSC8 SRSF2 HNRNPDL PDS5A HNRNPA1 SMARCA5 RBM39 SRP72 THOC2 PMPCB BTAF1 FIP1L1 DDX47 RPL5 WAPL RBMX FBL EIF4B HDAC1 RPL22 DDX50 RBM15
GCM_CSNK2B	8.43	7e-12	RPL18 RPL17 HNRNPM NONO SRSF4 HNRNPU ATP5C1 SNRPA DDX39A RPL7 RPL6 RPL3 RPL4 PSMC3 HSP90AB1 PCBP1 PCBP2 KHDRBS1 NCL SF3B2 TRIM28 GPS2 RPL29 ILF2 PSMD11 RPL21
MRNA_METABOLIC_PROCESS	8.42	1e-12	CWC15 SRSF6 NONO SRSF7 SRSF4 KHDRBS1 EFTUD2 PTBP1 SRSF1 HNRNPR SRSF2 DDX39A CPSF3 CPSF1 SF3B3 NUDT21 USP39 PABPC1 GEMIN6 SRSF11 CSTF3 UPF2 SNW1 SF3A2 SF3A1 HNRNPA0 SF3A3 GSPT1
RNA_PROCESSING	8.36	2e-23	PRPF4B HNRNPF SNRNP200 INTS1 SYNCRIP ZNF638 INTS3 SRSF6 NONO SRSF7 INTS8 SRSF4 DDX17 DDX23 INTS6 U2AF1 SRRM1 SNRPA1 EFTUD2 PTBP1 SRSF1 HNRNPR SRSF2 DDX39A SNRPB2 SNRNP40 HNRNPC PABPC1 SRSF11 DHX8 CSTF3 INTS12 SNW1 HNRNPA0 NOLC1 CWC15 KHDRBS1 PRPF3 HNRNPDL CPSF3 CPSF1 SF3B3 SF3B2 PRPF8 USP39 NUDT21 GEMIN6 GEMIN4 BCAS2 UPF1 SNRNP70 SF3A2 SF3A1 SF3A3
MORF_CCNI	8.13	7e-14	RPL18 RPL14 HNRNPD YBX1 NONO PCBP2 SLC25A3 U2AF1 SRRM1 EIF3E EIF3H DDOST KHDRBS1 HNRNPUL1 MRPL9 EEF2 SRSF2 RSL1D1 EIF4G2 HNRNPA1 EIF4A2 EIF4A1 DPF2 RPL7 PRPF8 RPL5 CHD4 BRD2 HNRNPC SF3A1 HDAC1 RPL22 RPL21 ATP5A1
MORF_ACTG1	8.07	7e-14	RPL18 RPL17 RPL13 RPLP0 RPL12 HNRNPA1 RPS19 RPL7 RPL6 RPL3 RPL4 PABPC1 EEF1A1 RPS9 RPS5 RPL18A HSP90AB1 RPS3 PCBP2 HSP90AA1 NCL EIF4G2 EIF4A2 EIF4A1 RPL27A ACTB HNRNPC RPL28 RPL29 RPL22 RPL13A RPL21
REACTOME_CELL_CYCLE_CHECKPOINTS	7.97	3e-20	CDK2 CDKN1A DBF4 CHEK1 ORC6 ORC3 ANAPC2 HUS1 MCM2 MCM3 MCM5 ATM ORC1 ORC2 ORC4 ORC5 ANAPC7 ATR PSMB4 PSMC1 PSMC2 PSMC3 PSMC4 PSMC6 PSMD1 PSMD2 PSMD3 PSMD11 PSMD12 PSMD13 RAD1 RAD9A RFC2 RFC3 RFC4 RFC5 RPA1 RPA2 ANAPC1 BUB1B CDC7 MAD1L1 ATRIP CDC23 CDC16 CCNB1 BUB3 CDK1 CDC6 CDC20 CDC27
REACTOME_MITOTIC_PROMETAPHASE	7.85	3e-15	STAG1 NDC80 NUDC STAG2 KIF2C PMF1 SKA1 CLASP1 BIRC5 SKA2 INCENP PLK1 ERCC6L CDCA8 PPP2CA PPP2CB PPP2R1A PPP2R5A CASC5 NUP107 TAOK1 RAD21 RANBP2 RANGAP1 BUB1 BUB1B XPO1 MIS12 NUP37 DSN1 SEH1L SMC1A NUF2 MAD1L1 SMC3 BUB3 AURKB CKAP5 CDC20
MORF_EIF4A2	7.75	1e-13	RPL18 RPL17 RPL13 SNRNP200 NONO DDX17 PUM1 PUM2 EIF3H RXRB TIAL1 SEPT7 DDX39A RPL7 RPL6 RPL4 SMARCC2 HSP90AB1 PCBP2 BRD8 KHDRBS1 NCL EIF4G2 EIF4A2 PRPF8 BRD2 HNRNPC SNRNP70 DRG1 ILF2 RPL22 RPL21
GNF2_RRM1	7.63	7e-14	HNRNPAB DTYMK TTK AURKA AURKB CDCA8 NUP37 H2AFX KIF11 RAN CDK1 CCT6A MCM2 MCM3 MCM5 RFC3 RFC4 NDC80 EIF2S1 BUB1B PCCB MELK HAT1 VRK1 FEN1 SSRP1 TCP1 MSH2 BIRC5 CDC20 RACGAP1 SMC2 SMC4 FANCI PCNA TMPO
RNA_BINDING	7.59	2e-27	RPL18 RPL13 HNRNPF SYNCRIP ZNF638 SRSF4 DDX17 RAE1 RPLP0 PTBP1 RPS19 EIF2S2 IGF2BP2 SNRNP40 SUPV3L1 PABPC1 HNRNPH1 RPS5 HNRNPA0 RPL18A CWC15 SNUPN RBM45 HNRNPDL EIF4A3 PTBP3 EIF4A1 RPL27A RPL35 SF3B3 DDX19B BCAS2 SNRNP70 ILF3 ETF1 RPL28 SF3A3 RPL29 ILF2 RPL22 RPL21 HNRNPAB RALY RBM4 DDX23 SRRM1 PABPN1 HNRNPA2B1 HNRNPR HNRNPU HNRNPA3 TIAL1 RPL7 RPL6 RPL3 RPL4 EWSR1 CSTF3 RPS3 PCBP1 PCBP2 KHDRBS1 P…
MORF_RRM1	7.57	2e-11	CHERP SNRNP200 HNRNPM NONO HNRNPU SRRM1 SRSF1 RFC4 SNRPA LRPPRC NUDC VDAC1 CCT5 HDAC2 PARP1 SMC1A SKIV2L2 KHDRBS1 KIF11 RUVBL2 PRKDC BUB3 FEN1 TCP1 MSH2 SMC3 HNRNPA2B1
MORF_UBE2I	7.46	3e-29	RPL18 RPL17 RPL14 RPL13 PUF60 HNRNPD XRCC6 CCT2 HNRNPM SART1 NONO U2AF1 PTBP1 SRSF2 RPS19 HUWE1 PABPC1 RPS5 CCT7 RPL18A COPS6 YBX1 SLC25A3 BRD8 MRPL9 SENP3 EIF4A2 EIF4A1 TUFM POLR2A BRD2 SNRNP70 TRIM28 ILF3 ILF2 RPL22 RPL21 HNRNPA2B1 ATP5A1 HNRNPAB RALY SNRNP200 TOP1 TARDBP PUM1 EIF3H EIF3I HNRNPUL1 EEF2 HNRNPA1 TIAL1 SNRPB DDX39A SNRPB2 RPL7 RPL6 RPL5 AP2M1 RBMX DAP3 HSP90AB1 UQCRFS1 PCBP2 NDUFS…
MORF_EIF3S6	7.32	3e-16	RPL18 RPL14 CCT2 NONO U2AF1 EIF3E EIF3H DDOST EIF3G HNRNPUL1 EEF2 RSL1D1 HNRNPA1 SNRPA DDX39A HADHA RPL7 RPL6 RPL5 RBMX CCT7 HDAC1 NDUFV1 UQCRC2 HSP90AB1 COPS5 UQCRFS1 PCBP2 SLC25A3 KHDRBS1 PPP2R1A HSP90AA1 COX4I1 MRPL9 NCL EIF4A2 EIF4A1 HNRNPC DRG1 SF3A2 FBL RPL22 RPL21
MORF_ACP1	7.25	5e-20	RPL18 XRCC6 CCT2 SART1 HNRNPM NONO U2AF1 MED12 SRP72 CCT7 BRD8 EIF4A2 EIF4A1 DDX19A BUB3 BRD2 SNRNP70 TRIM28 ILF3 SF3A2 SF3A1 ILF2 RPL22 RPL21 SNRNP200 PNN TARDBP PUM1 SRRM1 EIF3H EIF3I EIF3G TIAL1 LRPPRC DDX39A HDAC1 SMARCC1 HSP90AB1 PCBP2 KHDRBS1 HSP90AA1 NCL UBE2N EIF4G2 GCN1 PRPF8 TCP1 HNRNPC DRG1 PHB2
GNF2_SMC4L1	7.21	5e-13	HNRNPAB COPS3 DTYMK TTK AURKA CDCA8 H2AFX EXOSC8 KIF11 CDK1 MCM2 SRSF1 MCM3 MCM5 HNRNPA3 RFC3 RFC4 NDC80 EIF2S1 BUB1B PCCB HAT1 VRK1 FEN1 SSRP1 NUP153 MSH2 CDC20 RACGAP1 SMC2 SMC4 FANCI SUPT16H PCNA TMPO
PENG_LEUCINE_DEPRIVATION_DN	7.06	2e-20	MAP2K3 HSP90B1 HSP90AA1 DDX21 CCT4 PSMD3 NCL CCT2 EIF2S1 DHX9 MRPL3 PSMD1 HSPA5 ETF1 VDAC1 HSPA8 DHX30 PSMD2 SF3B4 SNRPA1 TRIP13 PSMD11 EIF4G2 MRPL28 CCNB1 UBE2S MRPL12 VRK1 CSE1L TCP1 UMPS FASN EIF2B4 CCT5 CCT6A KPNA2 ILF3 DDX1 SF3A1 COPB2 HSP90AB1 PFKM TUBB4B BRD2 RBM14 POLRMT UBE2N ME2 API5 PTBP1 FANCI XPO6 KDM1A GSPT1
MORF_PPP2CA	7.04	3e-14	HNRNPAB XPO6 PUF60 CAPZA1 SNRNP200 CCT2 HNRNPM NONO RAD21 TARDBP HNRNPU PUM1 U2AF1 CUL1 DDX39A TIAL1 SEPT7 LRPPRC HTATSF1 TAF9 RBMX HDAC2 BZW1 BRD8 KHDRBS1 SLC25A5 G3BP2 NCL UBN1 HSPA8 HNRNPC DRG1 ETF1 PWP1 ILF2 HNRNPA2B1
MORF_BUB3	6.97	1e-34	HNRNPD XRCC6 HNRNPR CCT2 RANGAP1 AURKB CCT3 HNRNPM NONO HNRNPU U2AF1 SRSF1 RFC4 EIF2S2 HADHA NUDC EPRS AFG3L2 VDAC3 VDAC1 CCT7 CCT5 PCNA COPS5 SLC25A3 BRD8 RBBP4 MRPL9 GMPS RUVBL2 TUFM SF3B2 DDX19B BUB1 ACTL6A BUB3 FEN1 SSRP1 IMMT TRIM28 ILF3 SF3A2 ILF2 ATP5A1 HNRNPA2B1 HNRNPAB CHERP CAPZA1 SNRNP200 TARDBP SRRM1 DDOST EIF3I SNRPA1 HNRNPUL1 STK24 RSL1D1 MRPS18B SNRPA HSPA9 LRPPRC DDX39A MRPS27 RBM…
CAIRO_HEPATOBLASTOMA_CLASSES_UP	6.77	9e-41	CSE1L TAF12 EIF3B ILF3 SMC4 GCN1 LRPPRC MRE11A SFI1 EIF4A3 SF3A1 POLR3D ECT2 SF3B3 GTPBP4 GTF3C2 HSP90AB1 CHEK1 RUVBL1 CDC27 RFC2 IPO5 MAD1L1 HIC2 CKAP5 DDX42 DDX41 NCL PLK1 SRP72 KIF4A RUVBL2 SUPT16H FANCI RPL4 EIF3H SEPT9 HUWE1 CCT3 CDK1 NDC80 PHB2 RPL18 CCT6A RPS3 PARP1 PRKDC NUP153 RPL28 NAT10 BUB1B EIF2B4 EIF5B RPL22 KDM1A MSH6 KIF11 TPX2 SMC2 OLA1 CCT2 AURKB HDAC2 KPNA2 YBX3 DDX39A RPS9 XRC…
MORF_DEK	6.76	1e-22	XRCC6 SYNCRIP CCT2 AURKB HNRNPM NONO HNRNPU U2AF1 CUL1 SRSF1 RFC4 HUWE1 CCT7 COPS5 BRD8 SLC25A5 EIF4A2 EIF4A1 BUB3 TRIM28 ILF3 ETF1 ILF2 RPL21 HNRNPA2B1 HNRNPAB RALY CHERP CAPZA1 SNRNP200 TOP1 TARDBP PUM1 SRRM1 PUM2 EIF3H EIF3I STK24 DDX39A TIAL1 SNRPA SEPT7 LRPPRC RPL6 RBMX HDAC2 HDAC1 SMC1A BZW1 PCBP2 KHDRBS1 HSP90AA1 NCL PRPF8 HSPA8 MSH6 HNRNPC MSH2 DRG1 PHB2
REACTOME_DNA_REPLICATION	6.71	1e-26	CDK2 CDKN1A STAG1 NDC80 NUDC STAG2 DBF4 KIF2C PMF1 E2F3 SKA1 FEN1 CLASP1 ORC6 ORC3 BIRC5 SKA2 INCENP MCM2 MCM3 MCM5 ORC1 ORC2 ORC4 ORC5 PCNA PLK1 POLD1 POLE ERCC6L CDCA8 PPP2CA PPP2CB PPP2R1A PPP2R5A PSMB4 PSMC1 PSMC2 PSMC3 PSMC4 PSMC6 PSMD1 PSMD2 CASC5 PSMD3 NUP107 PSMD11 PSMD12 PSMD13 TAOK1 RAD21 RANBP2 RANGAP1 RFC2 RFC3 RFC4 RFC5 RPA1 RPA2 BUB1 BUB1B XPO1 MIS12 NUP37 DSN1 CDT1 SEH1L SMC1A CDC7…
MORF_HAT1	6.67	5e-22	HNRNPAB XPO1 CHERP HNRNPD SNRNP200 CAPZA1 HNRNPR CCT2 SART3 HNRNPM NONO RAD21 TARDBP HNRNPU U2AF1 SNRPA1 SRSF1 HNRNPA3 RFC4 MRPS18B DLD SNRPA HSPA9 NUDC DDX1 CDC23 AFG3L2 RBMX VDAC1 CCT5 HDAC2 NDUFV1 PCNA SMC1A COPS5 BZW1 NDUFS3 NDUFS1 KHDRBS1 PRPF31 MRPL3 SSBP1 G3BP2 MRPL9 UBE2N TARS C1QBP KPNA2 TUFM HAT1 RPA1 G3BP1 BUB1 MRPL19 FEN1 BUB3 IMMT MSH2 TRIM28 ILF3 SMC3 CCNB1 GSPT1 HNRNPA2B1
MORF_PPP1CC	6.63	1e-18	SNRNP200 HNRNPD HNRNPR CDC16 NONO HNRNPU SRRM1 DDX21 EIF3I STK24 SRSF1 RFC4 SNRPA SRP72 LRPPRC NUDC MRPS27 EPRS AFG3L2 VDAC3 VDAC1 CCT5 HDAC2 HDAC1 SMARCC1 NDUFV1 CCT8 UQCRC1 EDC4 SKIV2L2 IPO5 KHDRBS1 RBBP4 SSBP1 G3BP2 MCM2 MCM3 IPO7 RUVBL2 UBE2S TUFM PRKDC PRPF8 DDX19B BUB1 BUB3 SSRP1 SHMT2 TCP1 IMMT TUBA3E SMC3 SF3A3
MORF_NME2	6.58	9e-12	RALY RPL18 RPL17 RPL13 PUF60 RPLP0 RPL12 RPS19 HUWE1 ATP5C1 RPL7 RPL6 PABPC1 RPS9 RPS5 CCT7 RPL18A PSMC1 HSP90AB1 RPS3 PCBP2 HSP90AA1 EIF4G2 EIF4A1 RPL27A RPL35 ACTB HNRNPC DRG1 RPL13A RPL21
BIDUS_METASTASIS_UP	6.55	1e-17	HSP90AA1 NCAPH CHEK1 NUP153 KHDRBS1 SMC4 HNRNPR TARDBP RACGAP1 DDX21 STK24 VDAC1 KIF4A HNRNPU CSE1L SRSF1 CDK1 RBBP4 PCBP1 SMC1A HNRNPA2B1 NONO NF1 ELAVL1 RFC4 RAE1 SEC23A BUB1 CAND1 HNRNPDL RCOR1 PRKDC CDC23 DSP FEN1 ERCC6L CKAP5 HUWE1 SRSF2 CCNB1 TPX2 CASC5 EIF4A3 TUBGCP4 KIF11 RFC5 FANCI ECT2
MORF_DNMT1	6.53	9e-11	SNRNP200 HNRNPM NONO EBNA1BP2 TARDBP HNRNPU SRRM1 EIF3I SRSF1 RFC4 SNRPA LRPPRC NUDC MRPS27 CCT5 HDAC2 SKIV2L2 KHDRBS1 BUB1B RUVBL2 PRKDC DDX19B PRPF8 BUB3 TCP1 SMC3 SF3A3 HNRNPA2B1
MODULE_124	6.41	5e-14	PLK1 IGF2BP3 CCNB1 CDK1 RCC1 NOLC1 CDK2 CSTF3 E2F3 NDC80 KIF2C RBM4 KHDRBS1 HNRNPA2B1 ACTL6A HNRNPF SMARCC1 HNRNPUL1 HNRNPL HNRNPDL HNRNPU MAD1L1 RAD21 NCAPD2 CDC7 KIF23 BUB1 BIRC5 KPNA2 SMC2 CDC25A BUB3 PHB2 THOC1 EMG1 SMARCA5 TFAM CHERP CUL2 DCTN2 CDK3
MORF_RFC4	6.39	1e-12	HNRNPAB SNRNP200 NONO HNRNPU SRRM1 EIF3I STK24 SRSF1 DDX39A RFC3 RFC4 NDC80 SNRPA LRPPRC NUDC MRPS27 VDAC1 CCT5 HDAC2 CCT4 ABCF1 SKIV2L2 KHDRBS1 BUB1B RUVBL2 UBE2S PRKDC DDX19B ACTL6A BUB3 TRIP13 MSH2 ILF2 HNRNPA2B1
REACTOME_MITOTIC_M_M_G1_PHASES	6.39	3e-23	CDK2 STAG1 NDC80 NUDC STAG2 DBF4 KIF2C PMF1 E2F3 SKA1 CLASP1 ORC6 ORC3 BIRC5 SKA2 INCENP MCM2 MCM3 MCM5 ORC1 ORC2 ORC4 ORC5 PLK1 POLE ERCC6L CDCA8 PPP2CA PPP2CB PPP2R1A PPP2R5A PSMB4 PSMC1 PSMC2 PSMC3 PSMC4 PSMC6 PSMD1 PSMD2 CASC5 PSMD3 NUP107 PSMD11 PSMD12 PSMD13 TAOK1 RAD21 RANBP2 RANGAP1 RPA1 RPA2 BUB1 BUB1B XPO1 MIS12 NUP37 DSN1 CDT1 SEH1L SMC1A CDC7 NUF2 MAD1L1 SMC3 BUB3 AURKB KIF23 CKAP5 CD…
MORF_G22P1	6.38	1e-19	RPL14 PUF60 HNRNPD XRCC6 SNRNP200 CCT2 CCT3 HNRNPM NONO TARDBP U2AF1 EIF3H EIF3I EIF3G CLNS1A HNRNPUL1 PTBP1 SRSF2 HNRNPA3 HNRNPA1 SNRPB SNRPA SNRPB2 HADHA AP2M1 DHX9 RBMX CCT7 HDAC1 NDUFV1 PCNA SMC1A HSP90AB1 AP1B1 UQCRFS1 YBX1 SLC25A3 NDUFS3 KHDRBS1 HSP90AA1 COX4I1 NCL EIF4G2 EIF4A1 TUFM DHX15 BUB3 CHD4 TCP1 HNRNPC TRIM28 DRG1 SF3A1 FBL ILF2 PHB2 ATP5A1 RBM14
PUJANA_BREAST_CANCER_LIT_INT_NETWORK	6.37	7e-15	ATM CDK2 MDM2 RFC1 HDAC2 MYC MSH2 BLM PRKDC BUB1B CCNB1 NBN MLH1 PLK1 RAD9A CDC25A CSNK2A1 FANCD2 DHX9 H2AFX MAP2K3 SMC1A HDAC1 ATR XRCC6 TUBG1 NELFB MSH6 AURKA TP53BP1 RPA2 MCM3 CDK1 E2F4 RBBP7 RBBP4 CHEK1 CLSPN RPA1 KPNA2 RAD50 RFC4 MRE11A RFC2
MORF_AATF	6.32	6e-25	OXA1L PUF60 HNRNPD CCT2 SART3 NONO HNRNPU CUL1 CLNS1A HUWE1 NUDC TP53BP1 PHB EPRS AFG3L2 VDAC3 CCT4 COPS5 COPS6 TCOF1 BRD8 PRPF31 MRPL9 RUVBL2 RUVBL1 TUFM POLR2A PPP2CA ACTL6A BUB3 SSRP1 IMMT ETF1 ILF2 HNRNPA2B1 RALY HNRNPAB XPO1 XPO6 SNRNP200 CAPZA1 SRRM1 PUM2 EIF3I PABPN1 DDX39A TIAL1 SNRPA SEPT7 LRPPRC GLUD1 TRRAP HDAC2 SMARCC2 DAP3 PRKAG1 PSMD2 PSMD3 CSK KHDRBS1 SSBP1 DDB1 MCM2 NCL CDK2 MCM5 …
MITOCHONDRIAL_PART	6.27	2e-14	MRPL40 MRPS35 GRPEL1 MRPL41 MRPL32 MRPL51 MRPS18A ATP5C1 MRPS16 MRPS15 MRPS11 MRPS10 MRPL55 SUPV3L1 DNAJA3 MRPS28 MRPS22 PHB MRPS24 MRPS21 VDAC3 VDAC1 SLC25A11 NDUFV1 UQCRC1 ATP5B NDUFS8 SLC25A3 SLC25A1 NDUFS3 NDUFS2 NDUFS1 PMPCA MRPL10 MRPL12 ETFA IMMT NDUFA9 ATP5F1 DBT PHB2 ATP5A1
REACTOME_SYNTHESIS_OF_DNA	6.22	1e-11	CDK2 CDKN1A FEN1 ORC6 ORC3 MCM2 MCM3 MCM5 ORC1 ORC2 ORC4 ORC5 PCNA POLD1 POLE PSMB4 PSMC1 PSMC2 PSMC3 PSMC4 PSMC6 PSMD1 PSMD2 PSMD3 PSMD11 PSMD12 PSMD13 RFC2 RFC3 RFC4 RFC5 RPA1 RPA2 CDC6
PENG_GLUTAMINE_DEPRIVATION_DN	6.15	1e-22	PFKP DDX19B ILF2 PSMD3 VDAC1 TRIM28 MED12 PSMD11 EIF2S1 PHB CCNB1 KPNA2 SMARCC1 NCL CCT6A NUDC RUVBL2 HSPA5 GMPS SRRM1 CCT5 EIF4A3 CSE1L BZW1 TUBB TUBG1 EIF2B4 SNRPA1 HNRNPA2B1 NOLC1 BAZ1A DTYMK HSPA8 HSP90AA1 DDX1 HSP90AB1 ABCF1 EIF4G2 DHX9 PABPN1 TARDBP UMPS UBE2N MORF4L2 CCT2 HSP90B1 SNRPB2 PRPF19 SNRNP70 EBNA1BP2 EWSR1 TUBB4B TCP1 RANGAP1 EIF5B DHX30 FASN SRSF1 SYNCRIP PSMD1 PSMD12 HNRNPAB TR…
SOTIRIOU_BREAST_CANCER_GRADE_1_VS_3_UP	6.08	7e-11	UBE2N CCNB1 UBE2S NDC80 CDC20 NUP93 CHEK1 PSMD12 CDK1 KIF2C TPX2 KPNA2 PLK1 BUB1B RACGAP1 NCAPH DDX39A ECT2 BLM CCT5 AURKB GTPBP4 RFC4 TMPO KIF4A FEN1 KIF11 GMPS MELK TRIP13
WINNEPENNINCKX_MELANOMA_METASTASIS_UP	6.07	4e-14	CDK1 MRPS17 MELK RACGAP1 PWP1 ARF4 DTYMK SMC2 MRPS5 BUB1 CHEK1 KIF11 MRPS16 OLA1 MRPL32 MSH6 GEMIN6 NCAPH NCAPG CCT5 ECT2 CLASP1 RBMX KIF2C HSPA5 IPO7 NDC80 KPNA2 PCNA CCT4 SRP19 MTERF3 MRPS10 SMARCA5 GMPS RFC5 RFC4 CCNB1 CCT7 NUF2 ANLN
CHROMOSOMAL_PART	6	4e-12	CDT1 INCENP RAN DSN1 MCM2 MCM3 DCTN2 PURA RFC5 RFC3 RFC4 RFC1 TIMELESS RFC2 BUB1B TIPIN RCC1 RPA1 RPA2 BUB1 CLASP1 ERCC4 HELLS BUB3 ERCC1 UPF1 NDC80 BIRC5 PMF1 SUGT1 SMC2 MIS12 SMC4 ATRX PCNA TMPO SMC1A
KEGG_CELL_CYCLE	5.96	2e-16	CDC16 CDC7 DBF4 ANAPC1 MDM2 ATM ATR ANAPC7 RBL1 MYC SMC1A STAG1 PLK1 STAG2 ORC6 MAD1L1 MCM3 MCM5 BUB1 CHEK1 MCM2 CDC27 CDC25A CDC6 CDC20 BUB3 CCNB1 YWHAE ORC3 CDK1 RAD21 BUB1B CUL1 ANAPC2 TFDP2 PRKDC CDC23 CDKN2A CDKN1A SMC3 PCNA TTK CDK2 E2F4 E2F3 ORC1 ORC2 ORC4 ORC5 HDAC1 HDAC2
ROSTY_CERVICAL_CANCER_PROLIFERATION_CLUSTER	5.94	2e-10	ECT2 HELLS TMPO RACGAP1 CDK1 CDC20 TPX2 FANCI FEN1 KPNA2 KIF11 KIF4A BUB1B NCAPH CHEK1 PLK1 TRIP13 BID NDC80 MELK MRPS15 SMC2 SMC4 UBE2S CCNB1 DTYMK KIF2C ERCC6L AURKB
MORF_CSNK2B	5.94	3e-27	PUF60 XRCC6 CCT2 CCT3 NONO U2AF1 EIF2B4 SRSF1 DCTN2 PPP1CA HUWE1 RFC2 HADHA DDX1 CDC23 AFG3L2 VDAC1 CCT7 CCT5 PCNA COPS5 SLC25A3 ATP5H RBBP4 MRPL9 GMPS EIF4A1 RUVBL2 TUFM SF3B2 DDX19B DHCR7 BUB3 FEN1 TRIM28 ILF3 SF3A2 YWHAE SF3A1 ATP5A1 HNRNPA2B1 RBM14 RALY HNRNPAB CHERP SNRNP200 RAD21 TARDBP EIF3B DDOST EIF3I SNRPA1 HNRNPUL1 HNRNPA3 MRPS18B SNRPA HSPA9 DDX39A PSMB4 AP2M1 RBMX HDAC1 NDUFV1 DAP3 U…
PUJANA_BRCA_CENTERED_NETWORK	5.89	1e-14	SNRPA1 COPS3 NCAPD2 RFC4 RAD21 AURKA BUB3 TMPO ASF1A CSNK2A1 RAD1 DDX39A SNRPA RPA1 RFC3 CDC20 CPSF4 TIMELESS DDX46 SMC2 CNOT3 MRE11A CDC7 EIF3H TOP1 MSH2 NAE1 SMC1A ATM TFDP2 SMC4 SMC3 SNRPB PCNA MCM5 NDC80 BLM PRKDC CDK1 XPO1 POLE TOPBP1 SRSF11 MCM2 RBBP4 FANCI
MORF_EIF3S2	5.85	6e-26	OXA1L RPL14 XRCC6 HNRNPD HNRNPR CCT2 NONO U2AF1 CLNS1A RFC4 HUWE1 EIF2S2 SRP72 HADHA NUDC EPRS AFG3L2 VDAC3 VDAC1 CCT7 CCT4 TCOF1 YBX1 SLC25A3 BRD8 PRPF31 SLC25A5 MRPL9 EIF4A1 RUVBL2 TUFM POLR2A DDX19B BUB3 SSRP1 IMMT ILF3 SF3A2 ILF2 ATP5A1 HNRNPA2B1 HNRNPAB XPO1 CAPZA1 SNRNP200 SRRM1 EIF3H EIF3I DDOST PABPN1 RSL1D1 MRPS18B SNRPA LRPPRC DDX39A MRPS27 HDAC2 NDUFV1 DAP3 PRKAG1 SKIV2L2 UQCRFS1 PSMD2…
MORF_HDAC2	5.8	9e-19	CCT2 SART3 HNRNPM NONO HNRNPU U2AF1 CUL1 SRSF1 RFC4 DLD NUDC VDAC1 CCT5 CCT4 ABCF1 COPS5 RUVBL2 THOC2 DDX19A DDX19B ACTL6A BUB3 ILF3 ETF1 ILF2 HNRNPA2B1 HNRNPAB CHERP CAPZA1 SNRNP200 CNOT3 TARDBP SRRM1 EIF3I PABPN1 STK24 DDX39A TIAL1 SNRPA LRPPRC MRPS27 RBMX HDAC2 HDAC1 EDC4 SKIV2L2 BZW1 SEC24C KHDRBS1 BUB1B PRKDC GCN1 PRPF8 HSPA8 MSH2 DRG1
MORF_PRKDC	5.73	3e-20	XPO1 XPO6 SNRNP200 CAPZA1 HNRNPD HNRNPR CDC16 HNRNPL NONO HNRNPU SRRM1 EIF3I PABPN1 DDX39A RFC4 MRPS18B EIF2S2 SNRPA SEPT7 LRPPRC TRRAP DDX46 NUDC MRPS27 EPRS AFG3L2 VDAC3 CCT5 CCT4 HDAC2 SMARCC1 BMI1 ABCF1 TCOF1 SKIV2L2 PSMD2 PSMD3 BRD8 KHDRBS1 CDC7 PRPF31 SSBP1 DDB1 MCM2 MCM3 CDK2 MCM5 TARS BUB1B RUVBL2 RUVBL1 PRKDC POLR2A RPA2 PRPF8 DDX19B ACTL6A NAE1 BUB3 TRIP13 SSRP1 TCP1 SHMT2 IMMT ILF2 HNR…
WONG_EMBRYONIC_STEM_CELL_CORE	5.71	6e-34	RPL13 HELLS RPS3 MRPL15 VRK1 HNRNPL EIF4A1 NUP107 RFC3 AURKB PABPC1 FBL MRPS30 MSH2 BUB1 GLDC RUVBL2 EBNA1BP2 MRPL37 DAP3 NDC80 G3BP1 CDCA8 ETFA HAT1 MRPL4 HNRNPA1 PHF5A PUS1 GNL3 RCC1 MCM5 NONO MRPS28 MRPL13 NCL SNRPA1 MRPL16 NDUFS2 NOP2 EIF4B DBF4 MCM2 CDC6 MCM3 U2AF1 RPS19 SMC2 MYC HDAC1 DHX9 CCT5 AURKA TTK KIF11 RPS5 SLC25A5 EIF3I GNA14 TCOF1 RUVBL1 EEF2 DTYMK CDK1 RAD18 BIRC5 PCNA EIF2S2 KIF…
BOYAULT_LIVER_CANCER_SUBCLASS_G3_UP	5.7	1e-13	SNRPA1 EIF2S1 TBL1XR1 NUP155 PHB IPO7 NSF GTF3C3 FANCI EIF4A3 RFC3 HNRNPR IPO5 BRD7 NCAPG CCT4 BUB1 CCT2 RAD21 KIF2C MELK NCAPD2 PSMC4 NUP37 ACTL6A PSMC6 TRIP13 CCT5 NDC80 EIF3H TTK KPNB1 EIF3B COPS5 RBBP4 EBNA1BP2 SMC1A PWP1 PSMD11 NUP107 PTBP2
NUCLEAR_PART	5.58	2e-39	HNRNPF XRCC6 INTS1 RANGAP1 ZNF638 INTS3 HNRNPM INTS8 RAE1 INTS6 IKBKAP PTBP1 MED12 RPS19 MED16 MYBBP1A SNRNP40 DHX8 YEATS4 PHB NOLC1 PARP1 SYMPK TAF12 RUVBL2 RUVBL1 NUP107 RPL35 RPL36 SF3B3 SF3B2 DDX19B SNRNP70 SF3A2 SF3A1 SF3A3 ATRX RALY SNRNP200 DDX23 SMARCD1 DDX21 TUBG1 API5 SNRPA1 HNRNPA2B1 ARID1A HNRNPR HNRNPU SMARCE1 SMARCA5 SMARCA2 XRN2 LRPPRC SNRPB2 SMARCB1 RPL3 TAF9 HNRNPC HDAC2 HDAC1 SM…
MORF_RAN	5.53	9e-24	RPL18 RPL14 RPL13 PUF60 XRCC6 CCT2 CCT3 NONO U2AF1 CLNS1A PTBP1 DCTN2 SRSF2 PPP1CA HUWE1 ATP5C1 PABPC1 RPS5 CCT7 PCNA COPS5 COPS6 YBX1 SLC25A3 SLC25A5 MRPL9 EIF4A1 RUVBL2 TUFM BUB3 TRIM28 ILF2 RPL21 HNRNPA2B1 HNRNPAB RALY SNRNP200 CAPZA1 RAD21 TARDBP EIF3E EIF3H HNRNPUL1 EEF2 HNRNPA3 TIAL1 SNRPB SNRPA DDX39A SNRPB2 PSMB4 RPL7 RPL6 RPL5 AP2M1 RBMX HDAC1 NDUFV1 PSMC1 DAP3 UQCRC2 HSP90AB1 UQCRFS1 PC…
MORF_XRCC5	5.53	5e-15	XRCC6 CCT2 CDC16 HNRNPM NONO HNRNPU U2AF1 SRSF1 NUDC DHX9 CCT7 BRD8 RUVBL2 DDX19A DDX19B BUB3 SNRNP70 ILF2 HNRNPA2B1 HNRNPAB CAPZA1 SNRNP200 TARDBP SRRM1 PUM2 EIF3H EIF3I PABPN1 STK24 TIAL1 SNRPA SEPT7 LRPPRC DDX39A HDAC2 HDAC1 SMARCC1 SMARCC2 SKIV2L2 KHDRBS1 NCL PRKDC PRPF8 TCP1 HNRNPC PHB2
MORF_RAD54L	5.47	1e-11	XPO6 HNRNPL SRRM1 EIF3I PABPN1 DDX39A RFC4 RFC1 EIF2S2 LRPPRC TRRAP DDX46 NUDC EPRS AFG3L2 VDAC3 HDAC2 CCT4 ABCF1 TCOF1 SKIV2L2 CDC7 SSBP1 MCM2 TARS BUB1B RUVBL2 THOC2 PRKDC POLR2A RPA2 PRPF8 ACTL6A NAE1 TRIP13 SSRP1 IMMT HNRNPA2B1
MORF_SOD1	5.43	2e-25	PUF60 CCT2 CCT3 SART3 NONO HNRNPU U2AF1 EIF2B4 CLNS1A RAN SRSF1 DCTN2 PPP1CA HUWE1 DLD NUDC DDX1 CDC23 AFG3L2 VDAC1 CCT7 CCT5 PCNA COPS5 SLC25A3 ATP5H PRPF31 MRPL3 MRPL9 RUVBL2 TUFM SF3B2 G3BP1 BUB3 FEN1 ETFA TRIM28 ILF3 YWHAE CCNB1 ILF2 HNRNPA2B1 HNRNPAB CHERP MORF4L2 SNRNP200 RAD21 TARDBP EIF3B EIF3I SNRPA1 HNRNPA3 MRPS18B SNRPA HSPA9 LRPPRC NEDD8 PSMB4 AP2M1 RBMX HDAC2 NDUFV1 PSMC1 EIF4E2 UQCR…
MORF_RAD23A	5.42	5e-20	XRCC6 CCT2 CDC16 HNRNPM NONO HNRNPU U2AF1 SRSF1 RFC4 SRP72 NUDC DDX1 VDAC1 CCT7 CCT5 COPS5 GMPS EIF4A1 RUVBL2 SF3B2 DDX19A DDX19B BUB3 TRIM28 ILF3 SF3A2 SF3A1 ILF2 HNRNPA2B1 HNRNPAB CHERP SNRNP200 CAPZA1 TARDBP SRRM1 EIF3B EIF3H EIF3I PABPN1 SNRPA1 DDX39A TIAL1 SNRPA LRPPRC RBMX HDAC2 HDAC1 SMARCC1 SMC1A EDC4 SKIV2L2 BZW1 SEC24C KHDRBS1 PPP2R1A NCL UBE2N PRKDC GCN1 PRPF8 TCP1 HNRNPC DRG1 PHB2
MORF_HDAC1	5.42	1e-21	RPL14 PUF60 HNRNPD XRCC6 HNRNPR CCT2 HNRNPM NONO HNRNPU U2AF1 PTBP1 MED12 SRSF2 PPP1CA HADHA AFG3L2 VDAC3 CCT7 COPS5 AP1B1 COPS6 SLC25A3 RBBP4 MRPL9 EIF4A1 TUFM SF3B2 DDX19A BUB3 TRIM28 ILF3 SF3A2 SF3A1 HNRNPA2B1 ATP5A1 HNRNPAB CHERP SNRNP200 CAPZA1 TARDBP SRRM1 EIF3E EIF3H DDOST EIF3G HNRNPUL1 HNRNPA3 TIAL1 SNRPA DDX39A RBMX HDAC2 HDAC1 NDUFV1 SMC1A UQCRC2 EDC4 UQCRFS1 CSK NDUFS3 NDUFS2 KHDRBS1 …
TRANSLATION	5.42	8e-14	RPL18 MRPL41 AGO1 RPL14 RPL13 RPS6KB2 EIF2B4 MRPL51 EIF2S3 SARS2 RPS19 IGF2BP2 EIF3B RPL7 EIF3G RPL6 EIF3H EIF3E RPL3 MRPL55 EIF3I RPL4 EEF1A1 MRPS24 RPS9 RPS5 RPL18A ABCF1 COPS5 RPS3 MRPL3 MRPS7 EIF4A3 EIF4G2 EIF4A2 RPL35 RPL27A MRPL10 UPF1 ETF1 RPL28 RPL29 RPL22 RPL21
CHROMOSOME	5.31	3e-13	TOP1 INCENP TUBG1 RAN DCTN2 NCAPD2 RFC5 RFC3 RFC4 TIMELESS SMARCE1 RFC1 RFC2 SMARCA5 LRPPRC TIPIN CHEK1 RCC1 CLASP1 HELLS NDC80 PMF1 SUGT1 PCNA TMPO SMC1A NIFK CDT1 DSN1 MCM2 MCM3 PURA BUB1B RPA1 RPA2 BUB1 ERCC4 BUB3 ERCC1 UPF1 BIRC5 SMC2 MIS12 SMC4 ATRX
MORF_RAD21	5.28	1e-12	HNRNPAB PUF60 MORF4L2 SNRNP200 SYNCRIP CCT2 SRP19 HNRNPM NONO RAD21 HNRNPU U2AF1 CUL1 DCTN2 HNRNPA3 PPP1CA TIAL1 DLD ATP5C1 HTATSF1 RBMX PSMC6 HDAC2 PSMC2 PSMC1 COPS5 BZW1 COPB1 KHDRBS1 HSP90AA1 ARCN1 KPNA2 SF3B2 HSPA8 HNRNPC MSH2 ILF3 DRG1 ILF2 HNRNPA2B1
MODULE_244	5.23	6e-14	SMARCA2 PLK1 KIF11 TRIP13 CDK1 CCT6A DTYMK GMPS NOLC1 DDX1 PSMC6 PSMC4 RFC4 TTK DDX17 MSH2 HSPA8 VRK1 KIF2C DHX30 POLRMT CCT4 RFC3 EIF4A3 XRCC6 ILF2 BLM RFC2 HNRNPU MELK BUB1 CHEK1 RFC5 POLD1 SMC2 CCT8 HLTF MLH1 PRPF4B DDX23 POLE SMARCA5 TRAP1 POLR2E DDX6
REACTOME_CELL_CYCLE_MITOTIC	5.21	8e-30	ACTR1A CDK2 CDKN1A STAG1 CDKN2A TUBB4B NDC80 TUBGCP3 DCTN2 NUDC STAG2 TUBGCP2 DBF4 KIF2C PMF1 DCTN1 DYNC1H1 E2F3 E2F4 TUBB SKA1 FEN1 CLASP1 ORC6 ORC3 ANAPC2 HDAC1 BIRC5 HSP90AA1 SKA2 INCENP MAX MCM2 MCM3 MCM5 MYC ORC1 ORC2 ORC4 ORC5 PCNA PCNT ANAPC7 PLK1 POLD1 POLE ERCC6L CDCA8 PPP2CA PPP2CB PPP2R1A PPP2R5A PSMB4 PSMC1 PSMC2 PSMC3 PSMC4 PSMC6 PSMD1 PSMD2 CASC5 PSMD3 NUP107 PSMD11 PSMD12 PSMD13 TA…
REACTOME_CELL_CYCLE	5.18	1e-34	ACTR1A CDK2 CDKN1A STAG1 CDKN2A TUBB4B NDC80 TUBGCP3 DCTN2 NUDC STAG2 TUBGCP2 RUVBL2 DBF4 KIF2C DIDO1 CHEK1 PMF1 DCTN1 DYNC1H1 E2F3 E2F4 TUBB SKA1 FEN1 CLASP1 SYNE1 ORC6 ORC3 HIST1H2BA ANAPC2 H2AFX HDAC1 BIRC5 HSP90AA1 HUS1 SKA2 INCENP LMNA MAX MCM2 MCM3 MCM5 MDM2 MYC ATM ORC1 ORC2 ORC4 ORC5 PCNA PCNT ANAPC7 PLK1 POLD1 POLE ATR ERCC6L CDCA8 PPP2CA PPP2CB PPP2R1A PPP2R5A PSMB4 PSMC1 PSMC2 PSMC3 PS…
ZHANG_TLX_TARGETS_60HR_DN	5.18	4e-23	SRSF7 RFC4 DBF4 MCM5 DIMT1 NCAPG DBT FEN1 RPA2 RIF1 RBL1 RFC5 FANCI MSH6 NOLC1 BLM INCENP RFC3 TTK KIF2C UMPS CHEK1 ECT2 SKIV2L2 RBM14 MRPL50 SKA1 RFC1 ERCC6L HNRNPR DHX36 NUP155 TIMELESS ORC1 NCAPD2 NUF2 ATM VRK1 SHMT2 UCHL5 SMC4 CDC25A LYAR TARDBP CHAF1B PLK1 MCM2 RAD18 CDC6 HSP90B1 MCM3 BUB1 SMC2 TRIP13 CDT1 TOPBP1 MELK THRAP3 POLD1 HAT1 MRE11A WDR33 PARP1 RACGAP1 ME2 BIRC5 NUP107 NSUN2 SYNCRI…
SCHLOSSER_MYC_TARGETS_REPRESSED_BY_SERUM	5.16	2e-13	EXOSC8 YY1 YBX3 G3BP2 CCT8 TFAM ISCA1 PWP1 NUP93 PMPCB SSBP1 DIMT1 SRSF1 EIF2S1 OAT RAN EIF4A3 DDX1 HIRA KPNA2 IPO5 ATP5C1 NAE1 NR2F2 DHX9 TIAL1 API5 U2AF1 BUB3 EPRS UBE2N NOLC1 SMARCC1 ACTL6A CHERP MRPL3 AFG3L2 TARS CCT5 USP10 HDAC2 FASTKD2 CCT2 DDX19A HNRNPA1 NUP153 ETF1
REACTOME_S_PHASE	5.13	3e-11	CDK2 CDKN1A FEN1 ORC6 ORC3 MAX MCM2 MCM3 MCM5 MYC ORC1 ORC2 ORC4 ORC5 PCNA POLD1 POLE PSMB4 PSMC1 PSMC2 PSMC3 PSMC4 PSMC6 PSMD1 PSMD2 PSMD3 PSMD11 PSMD12 PSMD13 RFC2 RFC3 RFC4 RFC5 RPA1 RPA2 CDT1 CUL1 CDC6 CDC25A
KOBAYASHI_EGFR_SIGNALING_24HR_DN	5.12	2e-13	FEN1 FANCI TRIP13 TUBB4B BLM MSH6 DDX39A RFC3 ECT2 CDK1 TUBB RANGAP1 RFC4 CSE1L AURKB KPNA2 TMPO SRSF7 NCAPH KIF2C PNN TUBG1 SMC2 RFC5 CCNB1 KIF4A NOLC1 KIF11 RACGAP1 SNRPA1 UBE2S SMC4 MELK ERCC6L HAUS7 RFC2 CDC20 HELLS MSH2 CARD10 BUB1B NDC80 PLK1 TPX2
REACTOME_G1_S_TRANSITION	5.01	3e-11	CDK2 CDKN1A DBF4 ORC6 ORC3 MAX MCM2 MCM3 MCM5 MYC ORC1 ORC2 ORC4 ORC5 PCNA POLE PPP2CA PPP2CB PPP2R1A PSMB4 PSMC1 PSMC2 PSMC3 PSMC4 PSMC6 PSMD1 PSMD2 PSMD3 PSMD11 PSMD12 PSMD13 RPA1 RPA2 CDT1 CDC7 CUL1 CCNB1 CDK1 CDC6 CDC25A
MORF_DAP3	5	1e-10	CCT2 CCT3 NONO EIF2B4 HUWE1 CCT7 COPS5 BRD8 SLC25A5 EIF4A2 RUVBL2 BUB3 ILF2 HNRNPA2B1 HNRNPAB RALY SNRNP200 CAPZA1 PUM2 EIF3I TIAL1 SNRPA LRPPRC DDX39A SMARCC2 HSP90AB1 KHDRBS1 PPP2R1A DDB1 NCL NELFB HSPA8 HNRNPC DRG1 PHB2
